# Supplementary material for: Bone Marrow-Derived Mesenchymal Stem Cell-Laden Nanocomposite Scaffolds Enhance Bone Regeneration in Rabbit Critical-Size Segmental Bone Defect Model
Source: J Funct Biomater. 2024 Mar 10;15(3):66. doi: 10.3390/jfb15030066 (PMC10971049; doi:10.3390/jfb15030066)
Supplement: Supplementary file 1 [file jfb-15-00066-s001.zip]

Archive with 1 entries (1 files):
- jfb-2895201-supplementary.pdf
